# Supplementary material for: Developing a list of Alert Alien Species in South Korea
Source: Biodivers Data J. 2024 Aug 14;12:e125517. doi: 10.3897/BDJ.12.e125517 (PMC11342378; doi:10.3897/BDJ.12.e125517)
Supplement: Supplementary material 1 — Sources of invasive alien species list [file bdj-12-e125517-s001.xlsx]

## Sheet: Table S1
Scope	Sources of invasive alien species list		Data type	Organisation / Journal / Law	url / doi	No. species
Global	100 of the World’s worst invasive alien species		PDF	IUCN	https://www.iucngisd.org/gisd/100_worst.php	88
	Invasive Alien Species: Observations and Issues from Around the World		Book	Wiley-Blackwell
Japan	List of regulated living organisms under the invasive alien species act		PDF	Ministry of the Environment	https://www.env.go.jp/en/nature/as.html	144
China	List of Invasive Alien Species in China's Natural Ecosystem		PDF	Ministry of Ecology and Environment	https://www.mee.gov.cn/gkml/hbb/bgg/201612/t20161226_373636.htm	776
	Key management list of invasive alien species		Site	Ministry of Agriculture and Rural Affairs	http://www.moa.gov.cn/govpublic/KJJYS/202211/t20221109_6415160.htm
	Database of Invasive Alien Species in China		Site	Center for Management of Invasive Alien Species, Ministry of Agriculture	http://www.chinaias.cn/wjPart/SpeciesSearch.aspx?speciesType=2
	Invasive alien plants in China: An update		Paper	Plant Diversity	doi: 10.1016/j.pld.2022.11.004
	List of Imported Phytosanitary Pests of the People's Republic of China		Site	Urumqi Customs	http://xian.customs.gov.cn/urumqi_customs/jyjy123/1713512/2100648/index.html
Hong Kong	Hong Kong Biodiversity Strategy and Action Plan(2016-2021)		PDF	Agriculture, Fisheries and Conservation Department	https://www.afcd.gov.hk/english/conservation/Con_hkbsap/con_hkbsap.html	14
	Plant (Importation and Pest Control) Ordinance		Law	Cap. 207	https://www.elegislation.gov.hk/hk/cap207!en?xpid=ID_1438402829728_001
USA	Invasive and Exotic Species of North America		Site	Center for Invasive Species and Ecosystem Health	https://www.invasive.org	2940
	Designation of noxious weeds		Law	7 CFR 360.200	https://www.ecfr.gov/current/title-7/subtitle-B/chapter-III/part-360/section-360.200
	Ecological risk screening summary List		Site	U.S. Fish & Wildlife Service	https://www.fws.gov/library/categories/ecological-risk-screening
	Species Currently Listed as Injurious Wildlife under Lacey Act		Law	50 CFR Part 16	https://www.ecfr.gov/current/title-50/chapter-I/subchapter-B/part-16?toc=1
Canada	List of pests regulated by Canada		Law	Plant Protection Regulations	https://laws-lois.justice.gc.ca/eng/regulations/SOR-95-212/	277
	Aquatic invasive species		Law	Aquatic Invasive Species Regulations	https://laws-lois.justice.gc.ca/eng/regulations/sor-2015-121/FullText.html
	Invasive species in Ontario		Site	Ministry of Natural Resources and Forestry	https://www.ontario.ca
Australia	Invasive species of Austraila		Site	Department of Climate Change, Energy, the Environment and Water	https://www.dcceew.gov.au/environment/invasive-species	1695
	The National Priority List of Exotic Environmental Pests, Weeds and Diseases		Site	Department of Agriculture, Fisheries and Forestry	https://www.agriculture.gov.au/biosecurity-trade/policy/environmental/priority-list
	Government pest animal legislation, strategies and plans		Site	Centre for Invasive Species Solutions	https://pestsmart.org.au/framework-overview/government-pest-animal-management-strategies/
New Zealand	Pests of concern to New Zealand		Site	Ministry for primary industries	https://pierpestregister.mpi.govt.nz/	1164
	Consolidated list of environmental weeds in New Zealand		PDF	Department of Conservation	https://www.doc.govt.nz/globalassets/documents/science-and-technical/drds292.pdf
	Unprotected wildlife		Law	Wildlife Act 1953	https://www.legislation.govt.nz/act/public/1953/0031/latest/whole.html
	Pest management plans		Site	Bionet (Biosecurity 2025)	https://www.bionet.nz/rules/pest-management-plans/
Southeast Asia	Invasive Alien Species in South-Southeast Asia		PDF	The Global Invasive Species Programme (GISP)	https://www.doi.gov/sites/doi.gov/files/uploads/invasive_alien_species_in_south_southeast_asia.pdf	928
	Sri Lanka	Regulated Weed List NPPO - Sri Lanka	PDF	Department of Agriculture	https://doa.gov.lk/wp-content/uploads/2020/12/npqs-weedlist.pdf
		Invasive Alien Species in Sri Lanka	Site	Ministry of Environment	http://envmin.nsf.gov.lk/handle/1/349
	Philippine	Invasive Alien Species in the Philippines	PDF	Department of Environment and Natural Resources	https://chm.cbd.int/api/v2013/documents/9D0D456A-FAC1-9806-3B90-21B37D4DEE5B/attachments/207977/National%20Invasive%20Species%20Strategy%20and%20Action%20Plan%20(NISSAP)%202016-2026.pdf
	Nepal	Invasive alien plant species (IAPS) in Nepal	Paper	Conservation and Utilization Agricultural Plant Genetic Resources in Nepal	https://www.researchgate.net/publication/318958943
	India	List of Invasive Alien plant species in India	PDF	National Biological Information Infrastructure	https://www.researchgate.net/publication/241619016
		Invasive Alien Species of India	PDF	Centre for Biodiversity Policy and Law (CEBPOL)	http://nbaindia.org/uploaded/pdf/Iaslist.pdf
	Indonesia	A Guide Book to Invasive Plant Species in Indonesia	PDF	Ministry of Environment and Forestry	https://ksdae.menlhk.go.id/assets/publikasi/A_Guide_Book_of_Invasive_Plant_Species_in_Indonesia.pdf
		List of fish species that are harmful and/or detrimental	Law	19/PERMEN-KP/2020	https://peraturan.bpk.go.id/Home/Details/159377/permen-kkp-no-19permen-kp2020-tahun-2020
	Malaysia	National action plan on invasive alien species 2021-2025	PDF	Department of Agriculture	https://www.doa.gov.my/doa/resources/aktiviti_sumber/sumber_awam/penerbitan/buku/national_action_plan_on_invasive_alien_species_2021-2025.pdf
Europe	List of Invasive Alien Species of Union concern (Union List)		Law	Regulation (EU) 2022/1203	https://eur-lex.europa.eu/eli/reg_impl/2022/1203/oj/eng	489
	List of Union quarantine pests		Law	Regulation (EU) 2021/2285	https://eur-lex.europa.eu/legal-content/EN/TXT/?uri=CELEX%3A32021R2285
	List of priority pests		Law	Regulation (EU) 2019/1702	https://eur-lex.europa.eu/legal-content/EN/TXT/?qid=1570789349853&uri=CELEX:32019R1702
	Finland	Nationally significant harmful alien species	Law	Act 1709/2015	https://www.finlex.fi/fi/laki/alkup/2019/20190704
	Slovakia	List of invasive animal species and invasive plant species	Law	Act No. 543/2002	https://invasoras.pt/pt/nova-legisla%C3%A7%C3%A3o-em-vigor-sobre-esp%C3%A9cies-ex%C3%B3ticas-invasoras
	Portugal	National List of Invasive Species (LNEI)	Law	Decree-Law No. 92/2019	https://diariodarepublica.pt/dr/detalhe/decreto-lei/92-2019-123025739
	Poland	List of alien plant and animal species	Law	OJ 2011 no. 210 item 1260	https://isap.sejm.gov.pl/isap.nsf/DocDetails.xsp?id=WDU20112101260
	Spain	Spanish Catalogue of Invasive Alien Species	Law	Order TED/339/2023	https://www.miteco.gob.es/es/biodiversidad/temas/conservacion-de-especies/especies-exoticas-invasoras/ce-eei-lista-UE-listado.aspx
	Denmark	Invasive non-native species on the EU list and on a national list	Law	Executive Order No. 1122	https://www.retsinformation.dk/eli/lta/2018/1285
	Lithuania	List of invasive species in Lithuania	Law	ORDER NO. D1-810	https://am.lrv.lt/uploads/am/documents/files/Gamtos%20apsauga%20ir%20mi%C5%A1kai/Gamtos%20apsauga/Invazin%C4%97s%20r%C5%AB%C5%A1ys/invazini%C5%B3%20lietuvoje%20r%C5%AB%C5%A1i%C5%B3%20s%C4%85ra%C5%A1o%20patvirtinimo.pdf
	Estonia	Natural list of invasive alien species	Law	RTL 2007, 40, 686	https://www.riigiteataja.ee/akt/12827462
	Bulgaria	Invasive Alien Plant Species in Bulgaria	Site	Ministry of Environment and Water	https://www.moew.government.bg/bg/priroda/biologichno-raznoobrazie/nemestni-i-invazivni-chujdi-vidove/invazivni-chujdi-vidove/
NOBANIS	Invasive Alien Species Pathway Analysis and Horizon Scanning for Countries in Northern Europe		PDF		https://www.nobanis.org/globalassets/nobanis-projects/invasive-alien-species---pathway-analysis-and-horizon-scanning-for-countries-in-northern-europe.pdf	379
	The NOBANIS fact sheets of worst invasive alien species		Site		https://www.nobanis.org/fact-sheets/
UK	List of GB non-native species		Site	GB non-native species secretariat	https://www.nonnativespecies.org/non-native-species/id-sheets/	186
	Regulated invasive alien species of the counties of the United Kingdom		Law	2019 No. 527	https://www.legislation.gov.uk/uksi/2019/527/schedule/2/2021-05-04
