# Supplementary material for: Developing a list of Alert Alien Species in South Korea
Source: Biodivers Data J. 2024 Aug 14;12:e125517. doi: 10.3897/BDJ.12.e125517 (PMC11342378; doi:10.3897/BDJ.12.e125517)
Supplement: Supplementary material 2 — List of Alert Alien Species (AAS) in South Korea [file bdj-12-e125517-s002.xlsx]

## Sheet: Table S2
No.	No.	Group	Scientific name	Designated date
1	1	Mammal	Rattus exulans	2019.10.31.
2	2		Peromyscus maniculatus	2019.10.31.
3	3		Callosciurus finlaysonii	2019.10.31.
4	4		Herpestes auropunctatus	2019.10.31.
5	5		Sciurus aureogaster	2019.10.31.
6	6		Glis glis	2019.10.31.
7	7		Castor fiber	2019.10.31.
8	8		Odocoileus virginianus	2019.10.31.
9	9		Sus scrofa vittatus	2019.10.31.
10	10		Lepus californicus	2019.10.31.
11	11		Herpestes javanicus	2020.04.13.
12	12		Sciurus carolinensis	2020.04.13.
13	13		Mustela erminea	2020.04.13.
14	14		Dasypus novemcinctus	2020.04.13.
15	15		Mustela vison	2020.04.13.
16	16		Atelerix albiventris	2020.04.13.
17	17		Chlorocebus aethiops	2020.04.13.
18	18		Dasyprocta leporina	2020.04.13.
19	19		Desmodus rotundus	2020.04.13.
20	20		Eliomys quercinus	2020.04.13.
21	21		Epomops franqueti	2020.04.13.
22	22		Hypsignathus monstrosus	2020.04.13.
23	23		Ovis orientalis	2020.04.13.
24	24		Puma yagouaroundi	2020.04.13.
25	25		Callosciurus erythraeus	2020.04.13.
26	26		Molossus molossus tropidorhynchus	2021.12.13.
27	27		Mustela putorius	2021.12.13.
28	28		Canis lupus dingo	2021.12.13.
29	29		Lepus capensis	2021.12.13.
30	30		Macropus agilis	2021.12.13.
31	31		Macropus fuliginosus fuliginosus	2021.12.13.
32	32		Macropus giganteus tasmaniensis	2021.12.13.
33	33		Macropus parma	2021.12.13.
34	34		Macropus rufogriseus rufogriseus	2021.12.13.
35	35		Ovis musimon	2021.12.13.
36	36		Cervus canadensis nelsoni	2022.10.28.
37	37		Cervus canadensis sibiricus	2022.10.28.
38	38		Cervus elaphus scoticus	2022.10.28.
39	39		Elaphurus davidianus	2022.10.28.
40	40		Procyon cancrivorus	2022.10.28.
41	41		Pteromys volans	2022.10.28.
42	42		Rusa timorensis	2022.10.28.
43	43		Rusa unicolor	2022.10.28.
44	44		Sciurus niger	2022.10.28.
45	45		Myonycteris torquata	2022.10.28.
46	46		Lepus europaeus	2022.10.28.
47	47		Castor canadensis	2023.09.25.
48	48		Hemitragus jemlahicus	2023.09.25.
49	49		Erinaceus europaeus ssp. occidentalis	2023.09.25.
50	50		Bandicota indica	2023.09.25.
51	51		Mus caroli	2023.09.25.
52	52		Tamias striatus	2023.09.25.
53	53		Sciurus anomalus	2023.09.25.
54	54		Hemiechinus auritus	2023.09.25.
55	55		Tachyglossus aculeatus	2023.09.25.
56	1	Bird	Acridotheres tristis	2019.10.31.
57	2		Passer domesticus	2019.10.31.
58	3		Phasianus versicolor	2019.10.31.
59	4		Pycnonotus jocosus	2019.10.31.
60	5		Streptopelia chinensis	2019.10.31.
61	6		Carpodacus mexicanus	2019.10.31.
62	7		Corvus splendens	2019.10.31.
63	8		Zenaida asiatica	2021.12.13.
64	9		Acridotheres fuscus	2021.12.13.
65	10		Cardinalis cardinalis	2021.12.13.
66	11		Geopelia placida	2021.12.13.
67	12		Acridotheres ginginianus	2022.10.28.
68	13		Alopochen aegyptiaca	2022.10.28.
69	14		Aplonis panayensis	2022.10.28.
70	15		Garrulax perspicillatus	2022.10.28.
71	16		Garrulax sannio	2022.10.28.
72	17		Ianthocincla cineracea	2022.10.28.
73	18		Molothrus ater	2022.10.28.
74	19		Pitangus sulphuratus	2022.10.28.
75	20		Porphyrio porphyrio	2022.10.28.
76	21		Pycnonotus cafer	2022.10.28.
77	22		Gymnorhina tibicen	2023.09.25.
78	23		Estrilda astrild	2023.09.25.
79	24		Quelea quelea	2023.09.25.
80	25		Streptopelia roseogrisea	2023.09.25.
81	26		Corvus albus	2023.09.25.
82	27		Acridotheres javanicus	2023.09.25.
83	1	Fish	Micropterus dolomieu	2019.10.31.
84	2		Siniperca chuatsi	2019.10.31.
85	3		Gambusia affinis	2019.10.31.
86	4		Esox lucius	2019.10.31.
87	5		Channa striata	2019.10.31.
88	6		Neogobius melanostomus	2019.10.31.
89	7		Perca fluviatilis	2019.10.31.
90	8		Clarias gariepinus	2019.10.31.
91	9		Piaractus brachypomus	2019.10.31.
92	10		Atractosteus spatula	2019.10.31.
93	11		Phractocephalus hemioliopterus	2019.10.31.
94	12		Maccullochella peelii	2019.10.31.
95	13		Alosa sapidissima	2019.10.31.
96	14		Alosa pseudoharengus	2019.10.31.
97	15		Amia calva	2019.10.31.
98	16		Sander lucioperca	2019.10.31.
99	17		Ictiobus cyprinellus	2019.10.31.
100	18		Ictiobus niger	2019.10.31.
101	19		Labeo rohita	2019.10.31.
102	20		Lepomis cyanellus	2019.10.31.
103	21		Lepomis megalotis	2019.10.31.
104	22		Micropterus punctulatus	2019.10.31.
105	23		Misgurnus fossilis	2019.10.31.
106	24		Mylopharyngodon piceus	2019.10.31.
107	25		Perccottus glenii	2019.10.31.
108	26		Petromyzon marinus	2019.10.31.
109	27		Pylodictis olivaris	2019.10.31.
110	28		Silurus glanis	2019.10.31.
111	29		Ameiurus nebulosus	2019.10.31.
112	30		Ameiurus melas	2019.10.31.
113	31		Morone americana	2019.10.31.
114	32		Morone chrysops	2019.10.31.
115	33		Scardinius erythrophthalmus	2019.10.31.
116	34		Acheilognathus tabira erythropterus	2019.10.31.
117	35		Aspius aspius	2019.10.31.
118	36		Biwia zezera	2019.10.31.
119	37		Gnathopogon elongatus elongatus	2019.10.31.
120	38		Ischikauia steenackeri	2019.10.31.
121	39		Ictiobus bubalus	2019.10.31.
122	40		Esox niger	2019.10.31.
123	41		Gasterosteus microcephalus	2019.10.31.
124	42		Oncorhynchus masou rhodurus	2019.10.31.
125	43		Oncorhynchus clarkii	2019.10.31.
126	44		Catostomus Catostomus	2019.10.31.
127	45		Cobitis biwae	2019.10.31.
128	46		Acheilognathus asmussii	2019.10.31.
129	47		Carassius gibelio	2019.10.31.
130	48		Squalius cephalus	2019.10.31.
131	49		Leuciscus leuciscus	2019.10.31.
132	50		Sarcocheilichthys variegatus microoculus	2019.10.31.
133	51		Lepomis humilis	2019.10.31.
134	52		Channa panaw	2019.10.31.
135	53		Sander volgensis	2019.10.31.
136	54		Liobagrus reini	2019.10.31.
137	55		Lates niloticus	2019.10.31.
138	56		Morone saxatilis	2019.10.31.
139	57		Gymnocephalus cernua	2019.10.31.
140	58		Leuciscus idus	2019.10.31.
141	59		Alburnus alburnus	2020.04.13.
142	60		Alburnus chalcoides	2020.04.13.
143	61		Coregonus albula	2020.04.13.
144	62		Coregonus lavaretus	2020.04.13.
145	63		Coregonus maraena	2020.04.13.
146	64		Coregonus peled	2020.04.13.
147	65		Gambusia holbrooki	2020.04.13.
148	66		Ictalurus furcatus	2020.04.13.
149	67		Pterygoplichthys disjunctivus	2020.04.13.
150	68		Pterygoplichthys multiradiatus	2020.04.13.
151	69		Rutilus rutilus	2020.04.13.
152	70		Cyprinus carpio var. specularis	2020.04.13.
153	71		Parachondrostoma toxostoma	2020.04.13.
154	72		Amphilophus citrinellus	2020.04.13.
155	73		Clupeonella tscharchalensis	2020.04.13.
156	74		Cobitis bilineata	2020.04.13.
157	75		Knipowitschia longecaudata	2020.04.13.
158	76		Neogobius eurycephalus	2020.04.13.
159	77		Neogobius fluviatilis	2020.04.13.
160	78		Neogobius gorlap	2020.04.13.
161	79		Neogobius pallasi	2020.04.13.
162	80		Odontesthes bonariensis	2020.04.13.
163	81		Siganus rivulatus	2020.04.13.
164	82		Perca flavescens	2021.12.13.
165	83		Rhodeus amarus	2021.12.13.
166	84		Acheilognathus tabira	2021.12.13.
167	85		Gnathopogon caerulescens	2021.12.13.
168	86		Chondrostoma nasus	2021.12.13.
169	87		Cirrhinus mrigala	2021.12.13.
170	88		Clarias macrocephalus	2021.12.13.
171	89		Clarias lazera	2021.12.13.
172	90		Pterygoplichthys pardalis	2021.12.13.
173	91		Lepomis microlophus	2021.12.13.
174	92		Morone saxatilis x Morone chrysops	2021.12.13.
175	93		Sander vitreus	2021.12.13.
176	94		Barbus barbus	2021.12.13.
177	95		Lates calcarifer	2021.12.13.
178	96		Piaractus mesopotamicus	2021.12.13.
179	97		Catostomus commersonii	2021.12.13.
180	98		Australoheros facetus	2022.10.28.
181	99		Babka gymnotrachelus	2022.10.28.
182	100		Barbus plebejus	2022.10.28.
183	101		Channa lucius	2022.10.28.
184	102		Channa marulius	2022.10.28.
185	103		Clarias batrachus	2022.10.28.
186	104		Clarias fuscus	2022.10.28.
187	105		Coptodon zillii	2022.10.28.
188	106		Culaea inconstans	2022.10.28.
189	107		Elopichthys bambusa	2022.10.28.
190	108		Enneacanthus obesus	2022.10.28.
191	109		Fundulus catenatus	2022.10.28.
192	110		Lepomis auritus	2022.10.28.
193	111		Leucaspius delineatus	2022.10.28.
194	112		Mayaheros urophthalmus	2022.10.28.
195	113		Pelmatolapia mariae (=Tilapia mariae)	2022.10.28.
196	114		Proterorhinus semilunaris	2022.10.28.
197	115		Romanogobio belingi	2022.10.28.
198	116		Salvelinus fontinalis	2022.10.28.
199	117		Sarotherodon melanotheron	2022.10.28.
200	118		Coregonus muksun	2022.10.28.
201	119		Lepomis gibbosus	2023.09.25.
202	120		Channa maculata	2023.09.25.
203	121		Tinca tinca	2023.09.25.
204	122		Culter alburnus	2023.09.25.
205	123		Ponticola kessleri	2023.09.25.
206	124		Acheilognathus cyanostigma	2023.09.25.
207	125		Acheilognathus typus	2023.09.25.
208	126		Alosa immaculata (= Alosa pontica)	2023.09.25.
209	127		Barbus meridionalis	2023.09.25.
210	128		Clupeonella cultriventris	2023.09.25.
211	129		Coregonus lavaretus	2023.09.25.
212	130		Morone mississippiensis	2023.09.25.
213	131		Oncorhynchus nerka	2023.09.25.
214	1	Mollusks	Perna viridis	2019.10.31.
215	2		Achatina achatina	2021.12.13.
216	3		Achatina immaculata	2021.12.13.
217	4		Deroceras agreste	2021.12.13.
218	5		Deroceras caruanae	2021.12.13.
219	6		Deroceras subagrestis	2021.12.13.
220	7		Helix joppensis	2021.12.13.
221	8		Helix lucorum	2021.12.13.
222	9		Helix pomatia	2021.12.13.
223	10		Milax gracilis	2021.12.13.
224	11		Milax rusticus	2021.12.13.
225	12		Milax sowerbyi	2021.12.13.
226	13		Pomacea diffusa	2021.12.13.
227	14		Succinea costaricana	2021.12.13.
228	15		Urocyclus flavescens	2021.12.13.
229	16		Arion vulgaris	2021.12.13.
230	17		Deroceras invadens	2021.12.13.
231	18		Euglandina rosea	2021.12.13.
232	19		Dreissena polymorpha	2023.09.25.
233	20		Dreissena bugensis (=Dreissena rostriformis subsp. bugensis)	2023.09.25.
234	21		Potamopyrgus antipodarum	2023.09.25.
235	22		Mytilopsis sallei	2023.09.25.
236	23		Arion lusitanicus	2023.09.25.
237	24		Cornu aspersum (=Helix aspersa)	2023.09.25.
238	25		Crepidula fornicata	2023.09.25.
239	26		Pomacea scalaris	2023.09.25.
240	27		Biomphalaria straminea	2023.09.25.
241	28		Cernuella virgata	2023.09.25.
242	29		Laevicaulis alte	2023.09.25.
243	30		Lehmannia valentiana	2023.09.25.
244	31		Tarebia granifera	2023.09.25.
245	32		Arion distinctus	2023.09.25.
246	33		Perna perna	2023.09.25.
247	34		Pomacea bridgesii	2023.09.25.
248	35		Urosalpinx cinerea	2023.09.25.
249	36		Deroceras sturanyi	2023.09.25.
250	1	Arthropod (except insect)	Procambarus virginalis	2019.10.31.
251	2		Procambarus acutus	2021.12.13.
252	3		Dikerogammarus haemobaphes	2021.12.13.
253	4		Hemimysis anomala	2021.12.13.
254	5		Orconectes propinquus	2021.12.13.
255	6		Pontastacus leptodactylus	2021.12.13.
256	7		Crangonyx pseudogracilis	2021.12.13.
257	8		Orconectes juvenilis	2021.12.13.
258	9		Paramysis lacustris	2021.12.13.
259	10		Faxonius limosus (=Orconectes limosus)	2023.09.25.
260	11		Pacifastacus leniusculus	2023.09.25.
261	12		Faxonius virilis (=Orconectes virilis)	2023.09.25.
262	13		Carcinus maenas	2023.09.25.
263	14		Faxonius rusticus (=Orconectes rusticus)	2023.09.25.
264	15		Rhithropanopeus harrisii	2023.09.25.
265	16		Pontogammarus robustoides	2023.09.25.
266	17		Austrominius modestus (=Elminius modestus)	2023.09.25.
267	18		Macrobrachium lanchesteri	2023.09.25.
268	1	Amphibian	Osteopilus septentrionalis	2019.10.31.
269	2		Rana ridibundus	2019.10.31.
270	3		Rana lessonae	2019.10.31.
271	4		Bufo japonicus formosus	2019.10.31.
272	5		Bufo japonicus japonicus	2019.10.31.
273	6		Fejervarya kawamurai	2019.10.31.
274	7		Fejervarya sakishimensis	2019.10.31.
275	8		Rana japonica	2019.10.31.
276	9		Pelophylax porosus	2019.10.31.
277	10		Epidalea calamita	2019.10.31.
278	11		Sclerophrys mauritanica	2019.10.31.
279	12		Rhinella marinus	2019.10.31.
280	13		Pelophylax esculentus	2019.10.31.
281	14		Pelophylax kurtmuelleri	2019.10.31.
282	15		Anaxyrus cognatus	2019.10.31.
283	16		Anaxyrus punctatus	2019.10.31.
284	17		Cryptobranchus alleganiensis	2019.10.31.
285	18		Duttaphrynus melanostictus	2019.10.31.
286	19		Rana grylio	2019.10.31.
287	20		Rana heckscheri	2019.10.31.
288	21		Rana pipiens	2019.10.31.
289	22		Hylarana erythraea	2019.10.31.
290	23		Hoplobatrachus tigerinus	2020.04.13.
291	24		Hoplobatrachus rugulosus	2020.04.13.
292	25		Litoria dentata	2020.04.13.
293	26		Litoria ewingii	2020.04.13.
294	27		Litoria raniformis	2020.04.13.
295	28		Litoria aurea	2021.12.13.
296	29		Fejervarya limnocharis	2021.12.13.
297	30		Bufo speciosus	2021.12.13.
298	31		Bufo typhonius	2021.12.13.
299	32		Rana dalmatina	2021.12.13.
300	33		Anaxyrus quercicus (=Bufo quercicus)	2022.10.28.
301	34		Bombina bombina	2022.10.28.
302	35		Bombina variegata	2022.10.28.
303	36		Eleutherodactylus coqui	2022.10.28.
304	37		Eleutherodactylus johnstonei	2022.10.28.
305	38		Eleutherodactylus planirostris	2022.10.28.
306	39		Gastrophryne carolinensis	2022.10.28.
307	40		Hyla regilla (=Hyliola regilla, Pseudacris regilla)	2022.10.28.
308	41		Limnonectes kuhlii	2022.10.28.
309	42		Microhyla okinavensis	2022.10.28.
310	43		Polypedates leucomystax	2022.10.28.
311	44		Scinax ruber	2022.10.28.
312	45		Lithobates clamitans (=Rana clamitans)	2023.09.25.
313	46		Lithobates septentrionalis (=Rana septentrionalis)	2023.09.25.
314	47		Lithobates virgatipes (= Rana virgatipes)	2023.09.25.
315	48		Limnodynastes dumerilii (= Lithobates clamitans)	2023.09.25.
316	49		Rana clamitans	2023.09.25.
317	50		Rana septentrionalis (= Lithobates septentrionalis)	2023.09.25.
318	51		Rana virgatipes (= Lithobates virgatipes)	2023.09.25.
319	52		Plethodon cinereus	2023.09.25.
320	53		Plethodon glutinosus	2023.09.25.
321	54		Taricha granulosa	2023.09.25.
322	55		Scinax x-signatus	2023.09.25.
323	56		Limnodynastes peronii	2023.09.25.
324	57		Platyplectrum ornatum (=Limnodynastes ornatus)	2023.09.25.
325	1	Reptile	Boiga irregularis	2019.10.31.
326	2		Graptemys pseudogeographica	2019.10.31.
327	3		Vipera aspis	2019.10.31.
328	4		Mauremys mutica	2019.10.31.
329	5		Graptemys geographica	2019.10.31.
330	6		Mauremys caspica	2019.10.31.
331	7		Pelomedusa subrufa	2019.10.31.
332	8		Darevskia armeniaca	2019.10.31.
333	9		Eutropis multifasciata	2019.10.31.
334	10		Calotes mystaceus	2019.10.31.
335	11		Calotes versicolor	2019.10.31.
336	12		Protobothrops mucrosquamatus	2019.10.31.
337	13		Boiga cyanea	2019.10.31.
338	14		Rhabdophis subminiatus	2019.10.31.
339	15		Boiga cynodon	2020.04.13.
340	16		Boiga nigriceps	2020.04.13.
341	17		Notechis scutatus	2020.04.13.
342	18		Epicrates maurus	2020.04.13.
343	19		Ctenotus lancelini	2020.04.13.
344	20		Lampropholis delicata	2020.04.13.
345	21		Mauremys sinensis x Mauremys reevesii	2020.04.13.
346	22		Mauremys japonica x Mauremys reevesii	2020.04.13.
347	23		Mauremys mutica kami	2021.12.13.
348	24		Anolis cybotes	2021.12.13.
349	25		Anolis aeneus	2021.12.13.
350	26		Anolis allogus	2021.12.13.
351	27		Anolis alutaceus	2021.12.13.
352	28		Anolis chlorocyanus	2021.12.13.
353	29		Anolis garmani	2021.12.13.
354	30		Anolis homolechis	2021.12.13.
355	31		Anolis lineatus	2021.12.13.
356	32		Anolis richardii	2021.12.13.
357	33		Anolis wattsi	2021.12.13.
358	34		Ameiva ameiva	2022.10.28.
359	35		Anolis sagrei	2022.10.28.
360	36		Hemidactylus mabouia	2022.10.28.
361	37		Hemidactylus turcicus	2022.10.28.
362	38		Iberolacerta horvathi	2022.10.28.
363	39		Lycodon aulicus	2022.10.28.
364	40		Sphenomorphus maculatus	2022.10.28.
365	41		Zamenis longissimus	2022.10.28.
366	42		Japalura swinhonis (= Diploderma swinhonis)	2023.09.25.
367	43		Dendroaspis polylepis	2023.09.25.
368	44		Hemidactylus garnotii	2023.09.25.
369	45		Hemidactylus platyurus	2023.09.25.
370	1	Spider	Atrax robustus	2019.10.31.
371	2		Latrodectus antheratus	2019.10.31.
372	3		Latrodectus apicalis	2019.10.31.
373	4		Latrodectus bishopi	2019.10.31.
374	5		Latrodectus cinctus	2019.10.31.
375	6		Latrodectus corallinus	2019.10.31.
376	7		Latrodectus curacaviensis	2019.10.31.
377	8		Latrodectus dahli	2019.10.31.
378	9		Latrodectus diaguita	2019.10.31.
379	10		Latrodectus elegans	2019.10.31.
380	11		Latrodectus erythromelas	2019.10.31.
381	12		Latrodectus geometricus	2019.10.31.
382	13		Latrodectus hasselti	2019.10.31.
383	14		Latrodectus hesperus	2019.10.31.
384	15		Latrodectus hystrix	2019.10.31.
385	16		Latrodectus indistinctus	2019.10.31.
386	17		Latrodectus karrooensis	2019.10.31.
387	18		Latrodectus katipo	2019.10.31.
388	19		Latrodectus lilianae	2019.10.31.
389	20		Latrodectus mactans	2019.10.31.
390	21		Latrodectus menavodi	2019.10.31.
391	22		Latrodectus mirabilis	2019.10.31.
392	23		Latrodectus obscurior	2019.10.31.
393	24		Latrodectus pallidus	2019.10.31.
394	25		Latrodectus quartus	2019.10.31.
395	26		Latrodectus renivulvatus	2019.10.31.
396	27		Latrodectus revivensis	2019.10.31.
397	28		Latrodectus rhodesiensis	2019.10.31.
398	29		Latrodectus thoracicus	2019.10.31.
399	30		Latrodectus tredecimguttatus	2019.10.31.
400	31		Latrodectus variegatus	2019.10.31.
401	32		Latrodectus variolus	2019.10.31.
402	33		Hadronyche formidabilis	2021.12.13.
403	34		Hadronyche versutus	2021.12.13.
404	35		Macrothele gigas	2021.12.13.
405	36		Missulena bradleyi	2021.12.13.
406	37		Macrothele holsti	2021.12.13.
407	38		Macrothele taiwanensis	2021.12.13.
408	39		Loxosceles intermedia	2021.12.13.
409	40		Phoneutria bahiensis	2021.12.13.
410	41		Phoneutria reidyi	2021.12.13.
411	42		Missulena occatoria	2021.12.13.
412	43		Sicarius testaceous	2021.12.13.
413	44		Badumna insignis	2021.12.13.
414	45		Dysdera crocata	2021.12.13.
415	46		Phoneutria keyserlingi	2021.12.13.
416	47		Opilio canestrinii	2021.12.13.
417	48		Odiellus spinosus	2021.12.13.
418	49		Loxosceles gaucho	2023.09.25.
419	50		Loxosceles laeta	2023.09.25.
420	51		Loxosceles reclusa	2023.09.25.
421	52		Cheiracanthium punctorium	2023.09.25.
422	53		Phoneutria fera	2023.09.25.
423	54		Phoneutria nigriventer	2023.09.25.
424	55	Insect	Paratrechina longicornis	2022.10.28.
425	56		Phenacoccus solenopsis	2023.09.25.
426	57		Wasmannia auropunctata	2023.09.25.
427	58		Pheidole megacephala	2023.09.25.
428	59		Solenopsis richteri	2023.09.25.
429	60		Hemiberlesia rapax	2023.09.25.
430	61		Adelges tsugae	2023.09.25.
431	62		Chilo partellus	2023.09.25.
432	63		Cryptotermes brevis	2023.09.25.
433	64		Rhagoletis pomonella	2023.09.25.
434	65		Anastrepha fraterculus	2023.09.25.
435	66		Anastrepha ludens	2023.09.25.
436	67		Anastrepha obliqua	2023.09.25.
437	68		Anastrepha serpentina	2023.09.25.
438	69		Anastrepha striata	2023.09.25.
439	70		Anastrepha suspensa	2023.09.25.
440	71		Bactrocera cucurbitae	2023.09.25.
441	72		Bactrocera dorsalis	2023.09.25.
442	73		Bactrocera tryoni	2023.09.25.
443	74		Bactrocera zonata	2023.09.25.
444	75		Ceratitis capitata	2023.09.25.
445	76		Ceratitis rosa	2023.09.25.
446	77		Bactrocera correcta	2023.09.25.
447	78		Phytomyza rufipes	2023.09.25.
448	79		Vespa orientalis	2023.09.25.
449	80		Polistes dominula	2023.09.25.
450	81		Diprion pini	2023.09.25.
451	82		Orseolia oryzae	2023.09.25.
452	83		Reticulitermes lucifugus	2023.09.25.
453	84		Dendroctonus micans	2023.09.25.
454	85		Otiorhynchus sulcatus	2023.09.25.
455	86		Platypus quercivorus	2023.09.25.
456	87		Leptinotarsa decemlineata	2023.09.25.
457	88		Diabrotica virgifera	2023.09.25.
458	89		Popillia japonica	2023.09.25.
459	90		Aulacaspis yasumatsui	2023.09.25.
460	91		Heteropsylla cubana	2023.09.25.
461	92		Lobesia botrana	2023.09.25.
462	93		Rhipiphorothrips cruentatus	2023.09.25.
463	94		Leptocorisa acuta	2023.09.25.
464	95		Pityogenes bidentatus	2023.09.25.
465	96		Euscepes postfasciatus	2023.09.25.
466	1	Plant	Vincetoxicum rossicum	2019.10.31.
467	2		Carduus acanthoides	2019.10.31.
468	3		Carduus tenuiflorus	2019.10.31.
469	4		Chromolaena odorata	2019.10.31.
470	5		Mikania micrantha	2019.10.31.
471	6		Senecio madagascariensis	2019.10.31.
472	7		Sphagneticola trilobata	2019.10.31.
473	8		Cenchrus echinatus	2019.10.31.
474	9		Neyraudia reynaudiana	2019.10.31.
475	10		Brachiaria mutica	2019.10.31.
476	11		Vulpia bromoides	2019.10.31.
477	12		Fallopia baldschuanica	2019.10.31.
478	13		Heracleum sosnowskyi	2019.10.31.
479	14		Hydrocotyle ranunculoides	2019.10.31.
480	15		Asparagus asparagoides	2019.10.31.
481	16		Landoltia punctata	2019.10.31.
482	17		Elodea nuttallii	2019.10.31.
483	18		Andropogon gayanus	2019.10.31.
484	19		Oenanthe pimpinelloides	2019.10.31.
485	20		Ageratina riparia	2019.10.31.
486	21		Onopordum acanthium	2019.10.31.
487	22		Bunias orientalis	2019.10.31.
488	23		Alternanthera pungens	2019.10.31.
489	24		Prosopis glandulosa	2019.10.31.
490	25		Salpichroa origanifolia	2019.10.31.
491	26		Myriophyllum heterophyllum	2019.10.31.
492	27		Salvinia minima	2019.10.31.
493	28		Sagittaria graminea	2019.10.31.
494	29		Centaurea diffusa	2019.10.31.
495	30		Ehrharta erecta	2019.10.31.
496	31		Lolium persicum	2019.10.31.
497	32		Paspalum conjugatum	2019.10.31.
498	33		Hydrocharis morsus-ranae	2019.10.31.
499	34		Stratiotes aloides	2019.10.31.
500	35		Eichhornia azurea	2019.10.31.
501	36		Monochoria hastata	2019.10.31.
502	37		Aegilops tauschii	2019.10.31.
503	38		Setaria palmifolia	2019.10.31.
504	39		Echinocystis lobata	2019.10.31.
505	40		Lycium ferocissimum	2019.10.31.
506	41		Paspalum fimbriatum	2019.10.31.
507	42		Berteroa incana	2019.10.31.
508	43		Lepidium appelianum	2019.10.31.
509	44		Heteropogon contortus	2019.10.31.
510	45		Spartina densiflora	2019.10.31.
511	46		Centaurea stoebe subsp. micranthos	2019.10.31.
512	47		Rhaponticum repens	2019.10.31.
513	48		Myriophyllum alterniflorum	2019.10.31.
514	49		Passiflora foetida	2019.10.31.
515	50		Spartina patens	2019.10.31.
516	51		Acacia paradoxa	2020.04.13.
517	52		Alhagi maurorum	2020.04.13.
518	53		Arctotheca calendula	2020.04.13.
519	54		Asparagus scandens	2020.04.13.
520	55		Buddleja madagascariensis	2020.04.13.
521	56		Carpobrotus chilensis	2020.04.13.
522	57		Cenchrus spinifex	2020.04.13.
523	58		Crupina vulgaris	2020.04.13.
524	59		Dolichandra unguis-cati	2020.04.13.
525	60		Echium vulgare	2020.04.13.
526	61		Ehrharta longiflora	2020.04.13.
527	62		Erica lusitanica	2020.04.13.
528	63		Erechtites valerianifolius	2020.04.13.
529	64		Euphorbia cyathophora	2020.04.13.
530	65		Flaveria bidentis	2020.04.13.
531	66		Genista linifolia	2020.04.13.
532	67		Genista monspessulana	2020.04.13.
533	68		Heliotropium europaeum	2020.04.13.
534	69		Hordeum bulbosum	2020.04.13.
535	70		Hyptis brevipes	2020.04.13.
536	71		Hyptis suaveolens	2020.04.13.
537	72		Ipomoea alba	2020.04.13.
538	73		Iva axillaris	2020.04.13.
539	74		Jatropha curcas	2020.04.13.
540	75		Lantana montevidensis	2020.04.13.
541	76		Megathyrsus maximus	2020.04.13.
542	77		Morella faya	2020.04.13.
543	78		Pittosporum undulatum	2020.04.13.
544	79		Rosa bracteata	2020.04.13.
545	80		Senecio angulatus	2020.04.13.
546	81		Toxicodendron radicans	2020.04.13.
547	82		Acacia auriculiformis	2020.04.13.
548	83		Acacia confusa	2020.04.13.
549	84		Acacia farnesiana	2020.04.13.
550	85		Acacia mearnsii	2020.04.13.
551	86		Agropyron desertorum	2020.04.13.
552	87		Ardisia elliptica	2020.04.13.
553	88		Amelanchier spicata	2020.04.13.
554	89		Bassia hyssopifolia	2020.04.13.
555	90		Bromus rubens	2020.04.13.
556	91		Centaurea melitensis	2020.04.13.
557	92		Chrysanthemoides monilifera	2020.04.13.
558	93		Cortaderia jubata	2020.04.13.
559	94		Cytisus striatus	2020.04.13.
560	95		Delairea odorata	2020.04.13.
561	96		Dioscorea oppositifolia	2020.04.13.
562	97		Dittrichia graveolens	2020.04.13.
563	98		Galeopsis tetrahit	2020.04.13.
564	99		Emex spinosa	2020.04.13.
565	100		Heracleum persicum	2021.12.13.
566	101		Salvinia biloba	2021.12.13.
567	102		Centaurea virgata subsp. squarrosa	2021.12.13.
568	103		Euphorbia oblongata	2021.12.13.
569	104		Centaurea calcitrapa	2021.12.13.
570	105		Solanum aculeatissimum	2021.12.13.
571	106		Solanum mauritianum	2021.12.13.
572	107		Cenchrus setaceus	2021.12.13.
573	108		Onopordum acaulon	2021.12.13.
574	109		Prosopis juliflora	2021.12.13.
575	110		Cenchrus ciliaris	2021.12.13.
576	111		Cortaderia splendens	2021.12.13.
577	112		Lactuca pulchella	2021.12.13.
578	113		Praxelis clematidea	2021.12.13.
579	114		Solanum marginatum	2021.12.13.
580	115		Acacia cyclops	2022.10.28.
581	116		Acacia saligna	2022.10.28.
582	117		Acanthospermum australe	2022.10.28.
583	118		Acanthospermum hispidum	2022.10.28.
584	119		Acetosa sagittata	2022.10.28.
585	120		Aegilops geniculata	2022.10.28.
586	121		Aegilops triuncialis	2022.10.28.
587	122		Aethusa cynapium	2022.10.28.
588	123		Amaranthus polygonoides	2022.10.28.
589	124		Amelichloa brachychaeta	2022.10.28.
590	125		Anredera cordifolia	2022.10.28.
591	126		Apera spica-venti	2022.10.28.
592	127		Asparagus aethiopicus	2022.10.28.
593	128		Atriplex semibaccata	2022.10.28.
594	129		Avena barbata	2022.10.28.
595	130		Axonopus compressus	2022.10.28.
596	131		Axonopus fissifolius	2022.10.28.
597	132		Bambusa bambos	2022.10.28.
598	133		Bambusa vulgaris	2022.10.28.
599	134		Bromus arvensis	2022.10.28.
600	135		Bromus briziformis	2022.10.28.
601	136		Cakile maritima	2022.10.28.
602	137		Cardiospermum grandiflorum	2022.10.28.
603	138		Cenchrus clandestinus	2022.10.28.
604	139		Cenchrus pedicellatus	2022.10.28.
605	140		Cenchrus polystachios	2022.10.28.
606	141		Centaurea benedicta	2022.10.28.
607	142		Centaurea eriophora	2022.10.28.
608	143		Centaurea nigra	2022.10.28.
609	144		Cerastium nutans	2022.10.28.
610	145		Chamaecytisus prolifera var. prolifera	2022.10.28.
611	146		Cinchona pubescens	2022.10.28.
612	147		Cirsium palustre	2022.10.28.
613	148		Clidemia hirta	2022.10.28.
614	149		Clinopodium acinos	2022.10.28.
615	150		Cotoneaster franchetii	2022.10.28.
616	151		Cotoneaster pannosus	2022.10.28.
617	152		Crepis capillaris	2022.10.28.
618	153		Crotalaria incana	2022.10.28.
619	154		Cyanthillium cinereum	2022.10.28.
620	155		Cytisus multiflorus	2022.10.28.
621	156		Dipogon lignosus	2022.10.28.
622	157		Dittrichia viscosa	2022.10.28.
623	158		Ehrharta calycina	2022.10.28.
624	159		Euphorbia terracina	2022.10.28.
625	160		Hakea salicifolia	2022.10.28.
626	161		Helianthus ciliaris	2022.10.28.
627	162		Heliotropium amplexicaule	2022.10.28.
628	163		Hieracium atratum	2022.10.28.
629	164		Hieracium glomeratum	2022.10.28.
630	165		Hieracium laevigatum	2022.10.28.
631	166		Hymenachne amplexicaulis	2022.10.28.
632	167		Indigofera suffruticosa	2022.10.28.
633	168		Ipomoea indica	2022.10.28.
634	169		Ipomoea pandurata	2022.10.28.
635	170		Lactuca canadensis	2022.10.28.
636	171		Lactuca tatarica	2022.10.28.
637	172		Ludwigia decurrens	2022.10.28.
638	173		Ludwigia grandiflora	2022.10.28.
639	174		Lythrum hyssopifolia	2022.10.28.
640	175		Malephora crocea	2022.10.28.
641	176		Malvastrum coromandelianum	2022.10.28.
642	177		Melaleuca quinquenervia	2022.10.28.
643	178		Miconia calvescens	2022.10.28.
644	179		Moraea flaccida	2022.10.28.
645	180		Moraea ochroleuca	2022.10.28.
646	181		Mycelis muralis	2022.10.28.
647	182		Nassella charruana	2022.10.28.
648	183		Nicotiana glauca	2022.10.28.
649	184		Onopordum illyricum	2022.10.28.
650	185		Onopordum tauricum	2022.10.28.
651	186		Paspalum quadrifarium	2022.10.28.
652	187		Polygonum argyrocoleon	2022.10.28.
653	188		Populus balsamifera	2022.10.28.
654	189		Populus grandidentata	2022.10.28.
655	190		Pseudelephantopus spicatus	2022.10.28.
656	191		Reseda lutea	2022.10.28.
657	192		Rhamnus alaternus	2022.10.28.
658	193		Rumex confertus	2022.10.28.
659	194		Senna septemtrionalis	2022.10.28.
660	195		Sida cordifolia	2022.10.28.
661	196		Solanum triflorum	2022.10.28.
662	197		Sporobolus diandrus	2022.10.28.
663	198		Sporobolus indicus	2022.10.28.
664	199		Stachytarpheta cayennensis	2022.10.28.
665	200		Stachytarpheta jamaicensis	2022.10.28.
666	201		Synedrella nodiflora	2022.10.28.
667	202		Tribulus cistoides	2022.10.28.
668	203		Trifolium arvense	2022.10.28.
669	204		Typha domingensis	2022.10.28.
670	205		Typha lugdunensis	2022.10.28.
671	206		Cardaria chalepensis	2022.10.28.
672	207		Centaurea iberica	2022.10.28.
673	208		Chondrilla juncea	2022.10.28.
674	209		Halogeton glomeratus	2022.10.28.
675	210		Peganum harmala	2022.10.28.
676	211		Stachytarpheta urticifolia	2023.09.25.
677	212		Vincetoxicum nigrum	2023.09.25.
678	213		Bromus diandrus	2023.09.25.
679	214		Cenchrus biflorus	2023.09.25.
680	215		Euphorbia peplus	2023.09.25.
681	216		Passiflora suberosa	2023.09.25.
682	217		Senecio glastifolius	2023.09.25.
683	218		Jatropha gossypiifolia	2023.09.25.
684	219		Fallopia x bohemica (=Reynoutria x bohemica)	2023.09.25.
685	220		Cuscuta monogyna	2023.09.25.
686	221		Tithonia diversifolia	2023.09.25.
687	222		Vachellia nilotica	2023.09.25.
688	223		Ambrosia tenuifolia	2023.09.25.
689	224		Carduus pycnocephalus	2023.09.25.
690	225		Bassia prostrata	2023.09.25.
691	226		Centaurea diluta	2023.09.25.
692	227		Centaurea nigrescens	2023.09.25.
693	228		Centaurea stoebe	2023.09.25.
694	229		Centaurea virgata	2023.09.25.
695	230		Echium italicum	2023.09.25.
696	231		Elodea callitrichoides	2023.09.25.
697	232		Heliotropium indicum	2023.09.25.
698	233		Senecio viscosus	2023.09.25.
699	234		Solanum erianthum	2023.09.25.
700	235		Prosopis pallida	2023.09.25.
701	236		Prosopis ruscifolia	2023.09.25.
702	237		Prosopis velutina	2023.09.25.
703	238		Solanum torvum	2023.09.25.
704	239		Sida acuta	2023.09.25.
705	240		Heliotropium curassavicum	2023.09.25.
706	241		Hydrocotyle bonariensis	2023.09.25.
